# Supplementary material for: The Chronic Effects of Copper and Cadmium on Life History Traits Across Cladocera Species: A Meta-analysis
Source: Arch Environ Contam Toxicol. 2018 Sep 3;76(1):1–16. doi: 10.1007/s00244-018-0555-5 (PMC6326991; doi:10.1007/s00244-018-0555-5)
Supplement: Supplementary file 2 — Supplementary material 2 (XLSX 47 kb) [file 244_2018_555_MOESM2_ESM.xlsx]

## Sheet: Sheet1
Reference	Metal	Species	Trait	Concentration	Xc	sc	Nc	Xe	se	Ne	S	J	d value
Dave 1984	Aqueous Cu	D. magna	Number of neonates/female	0	0.02	0.05	10	0.01	0.04	9	0.05	0.96	-0.21
Dave 1984	Aqueous Cu	D. magna	Number of neonates/female	0	0.02	0.05	10	0.07	0.1	8	0.08	0.95	0.63
Dave 1984	Aqueous Cu	D. magna	Number of neonates/female	0	0.02	0.05	10	0.14	0.18	8	0.12	0.95	0.92
Dave 1984	Aqueous Cu	D. magna	Number of neonates/female	0	0.02	0.05	10	0.07	0.06	9	0.05	0.96	0.87
Dave 1984	Aqueous Cu	D. magna	Number of neonates/female	0.01	0.02	0.05	10	0.1	0.1	8	0.08	0.95	1
Dave 1984	Aqueous Cu	D. magna	Number of neonates/female	0.01	0.02	0.05	10	0.06	0.11	9	0.08	0.96	0.46
Dave 1984	Aqueous Cu	D. magna	Number of neonates/female	0.03	0.02	0.05	10	0.05	0.11	9	0.08	0.96	0.34
Dave 1984	Aqueous Cu	D. magna	Number of neonates/female	0.05	0.02	0.05	10	0.08	0.14	10	0.11	0.96	0.55
Dave 1984	Aqueous Cu	D. magna	Number of neonates/female	0.1	0.02	0.05	10	0.02	0.05	10	0.05	0.96	0
Dave 1984	Aqueous Cu	D. magna	Number of neonates/female	0.21	0.02	0.05	10	0.04	0.07	10	0.06	0.96	0.31
Dave 1984	Aqueous Cu	D. magna	Number of neonates/female	0.41	0.02	0.05	10	0.01	0.02	9	0.04	0.96	-0.25
Dave 1984	Aqueous Cu	D. magna	Number of neonates/female	0.82	0.02	0.05	10	0.03	0.08	7	0.06	0.95	0.15
Dave 1984	Aqueous Cu	D. magna	Number of neonates/female	1.64	0.02	0.05	10	0.07	0.13	7	0.09	0.95	0.52
Dave 1984	Aqueous Cu	D. magna	Number of neonates/female	3.28	0.02	0.05	10	0	0	7	0.04	0.95	-0.49
Dave 1984	Aqueous Cu	D. magna	Number of neonates/female	6.55	0.02	0.05	10	0	0	5	0.04	0.94	-0.45
Dave 1984	Aqueous Cu	D. magna	Number of neonates/female	13.1	0.02	0.05	10	0	0	0	0.05	0.9	-0.34
Dave 1984	Aqueous Cu	D. magna	Number of neonates/female	26.2	0.02	0.05	10	0	0	0	0.05	0.9	-0.34
Dave 1984	Aqueous Cu	D. magna	Number of neonates/female	52.4	0.02	0.05	10	0	0	0	0.05	0.9	-0.34
Dave 1984	Aqueous Cu	D. magna	Number of neonates/female	105	0.02	0.05	10	0	0	0	0.05	0.9	-0.34
Dave 1984	Aqueous Cu	D. magna	Number of neonates/female	0	0.12	0.19	8	0.13	0.09	8	0.15	0.95	0.06
Dave 1984	Aqueous Cu	D. magna	Number of neonates/female	0	0.12	0.19	8	0.23	0.21	7	0.2	0.94	0.52
Dave 1984	Aqueous Cu	D. magna	Number of neonates/female	0	0.12	0.19	8	0.31	0.12	8	0.16	0.95	1.13
Dave 1984	Aqueous Cu	D. magna	Number of neonates/female	0	0.12	0.19	8	0.18	0.17	8	0.18	0.95	0.31
Dave 1984	Aqueous Cu	D. magna	Number of neonates/female	0.01	0.12	0.19	8	0.22	0.31	7	0.25	0.94	0.37
Dave 1984	Aqueous Cu	D. magna	Number of neonates/female	0.01	0.12	0.19	8	0.3	0.57	9	0.44	0.95	0.39
Dave 1984	Aqueous Cu	D. magna	Number of neonates/female	0.03	0.12	0.19	8	0.36	0.3	9	0.25	0.95	0.89
Dave 1984	Aqueous Cu	D. magna	Number of neonates/female	0.05	0.12	0.19	8	0.17	0.19	8	0.19	0.95	0.25
Dave 1984	Aqueous Cu	D. magna	Number of neonates/female	0.1	0.12	0.19	8	0.2	0.18	10	0.18	0.95	0.41
Dave 1984	Aqueous Cu	D. magna	Number of neonates/female	0.21	0.12	0.19	8	0.16	0.14	10	0.16	0.95	0.23
Dave 1984	Aqueous Cu	D. magna	Number of neonates/female	0.41	0.12	0.19	8	0.01	0.03	8	0.14	0.95	-0.76
Dave 1984	Aqueous Cu	D. magna	Number of neonates/female	0.82	0.12	0.19	8	0.18	0.3	5	0.24	0.93	0.24
Dave 1984	Aqueous Cu	D. magna	Number of neonates/female	1.64	0.12	0.19	8	0.07	0.1	4	0.17	0.92	-0.27
Dave 1984	Aqueous Cu	D. magna	Number of neonates/female	3.28	0.12	0.19	8	0.01	0.02	6	0.15	0.94	-0.71
Dave 1984	Aqueous Cu	D. magna	Number of neonates/female	6.55	0.12	0.19	8	0	0	2	0.18	0.9	-0.61
Dave 1984	Aqueous Cu	D. magna	Number of neonates/female	13.1	0.12	0.19	8	0	0	0	0.21	0.87	-0.51
Dave 1984	Aqueous Cu	D. magna	Number of neonates/female	26.2	0.12	0.19	8	0	0	0	0.21	0.87	-0.51
Dave 1984	Aqueous Cu	D. magna	Number of neonates/female	52.4	0.12	0.19	8	0	0	0	0.21	0.87	-0.51
Dave 1984	Aqueous Cu	D. magna	Number of neonates/female	105	0.12	0.19	8	0	0	0	0.21	0.87	-0.51
Moore and Winner 1989	Aqueous Cu	C. dubia	Number of neonates/female	20	0.93	1.05	10	0.53	0.62	10	0.86	0.96	-0.44
Moore and Winner 1989	Aqueous Cu	C. dubia	Number of neonates/female	40	0.93	1.05	10	2.28	0.98	10	1.02	0.96	1.27
Moore and Winner 1989	Aqueous Cu	C. dubia	Number of neonates/female	60	0.93	1.05	10	2.38	0.58	10	0.85	0.96	1.64
Belanger et al 1989	Aqueous Cu	C. dubia	Number of neonates/female	5	2.76	0.63	10	2.34	1.04	10	0.86	0.96	-0.47
Belanger et al 1989	Aqueous Cu	C. dubia	Number of neonates/female	10	2.76	0.63	10	1.3	0.81	10	0.73	0.96	-1.93
Belanger et al 1989	Aqueous Cu	C. dubia	Number of neonates/female	15	2.76	0.63	10	1.46	1.13	10	0.91	0.96	-1.36
Belanger et al 1989	Aqueous Cu	C. dubia	Number of neonates/female	20	2.76	0.63	10	1.3	0.9	10	0.78	0.96	-1.8
Belanger et al 1989	Aqueous Cu	C. dubia	Number of neonates/female	25	2.76	0.63	10	1.51	0.86	10	0.75	0.96	-1.59
Belanger et al 1989	Aqueous Cu	C. dubia	Number of neonates/female	30	2.76	0.63	10	1.41	0.36	10	0.51	0.96	-2.52
Belanger et al 1989	Aqueous Cu	C. dubia	Number of neonates/female	20	2.37	0.41	10	1.86	0.63	10	0.53	0.96	-0.92
Belanger et al 1989	Aqueous Cu	C. dubia	Number of neonates/female	40	2.37	0.41	10	0.96	0.36	10	0.39	0.96	-3.5
Belanger et al 1989	Aqueous Cu	C. dubia	Number of neonates/female	60	2.37	0.41	10	0.89	0.41	10	0.41	0.96	-3.46
Belanger et al 1989	Aqueous Cu	C. dubia	Number of neonates/female	80	2.37	0.41	10	0.11	0.32	10	0.37	0.96	-5.89
Belanger et al 1989	Aqueous Cu	C. dubia	Number of neonates/female	120	2.37	0.41	10	0	0	10	0.29	0.96	-7.83
Belanger et al 1989	Aqueous Cu	C. dubia	Number of neonates/female	160	2.37	0.41	10	0	0	10	0.29	0.96	-7.83
Atienzar et al 2001	Aqueous Cu	D. magna	Number of neonates/female	15	3.7	0.29	40	3.59	0.01	40	0.21	0.99	-0.53
Atienzar et al 2001	Aqueous Cu	D. magna	Number of neonates/female	30	3.7	0.29	40	3.27	0.25	40	0.27	0.99	-1.57
Atienzar et al 2001	Aqueous Cu	D. magna	Number of neonates/female	60	3.7	0.29	40	3.07	0.01	40	0.21	0.99	-3.04
Atienzar et al 2001	Aqueous Cu	D. magna	Number of neonates/female	90	3.7	0.29	40	1.33	0.48	40	0.4	0.99	-5.92
Atienzar et al 2001	Aqueous Cu	D. magna	Number of neonates/female	120	3.7	0.29	40	0.01	0.01	40	0.21	0.99	-17.81
Khangarot and Rathore 2003	Aqueous Cu	D. magna	Number of neonates/female	10	2.85	0.2	5	3.07	0.11	5	0.16	0.9	1.23
Khangarot and Rathore 2003	Aqueous Cu	D. magna	Number of neonates/female	32	2.85	0.2	5	2.44	0.08	5	0.15	0.9	-2.43
Khangarot and Rathore 2003	Aqueous Cu	D. magna	Number of neonates/female	56	2.85	0.2	5	1.43	0.1	5	0.16	0.9	-8.11
Khangarot and Rathore 2003	Aqueous Cu	D. magna	Number of neonates/female	100	2.85	0.2	5	0	0	5	0.14	0.9	-18.2
Khangarot and Rathore 2003	Aqueous Cu	D. magna	Number of neonates/female	180	2.85	0.2	5	0	0	5	0.14	0.9	-18.2
Bossuyt and Janssen 2003	Aqueous Cu	D. magna	Number of neonates/female	25	3.1	0.38	10	3.05	0.48	10	0.43	0.96	-0.11
Bossuyt and Janssen 2003	Aqueous Cu	D. magna	Number of neonates/female	50	3.1	0.38	10	3.05	0.67	10	0.54	0.96	-0.09
Bossuyt and Janssen 2003	Aqueous Cu	D. magna	Number of neonates/female	75	3.1	0.38	10	1.76	0.48	10	0.43	0.96	-2.96
Bossuyt and Janssen 2003	Aqueous Cu	D. magna	Number of neonates/female	25	3.05	0.67	10	2.48	0.71	10	0.69	0.96	-0.79
Bossuyt and Janssen 2003	Aqueous Cu	D. magna	Number of neonates/female	50	3.05	0.67	10	2.71	0.52	10	0.6	0.96	-0.54
Bossuyt and Janssen 2003	Aqueous Cu	D. magna	Number of neonates/female	75	3.05	0.67	10	2.33	0.57	10	0.62	0.96	-1.11
Bossuyt and Janssen 2003	Aqueous Cu	D. magna	Number of neonates/female	25	2.9	0.43	10	2.52	0.43	10	0.43	0.96	-0.85
Bossuyt and Janssen 2003	Aqueous Cu	D. magna	Number of neonates/female	50	2.9	0.43	10	2.33	0.57	10	0.5	0.96	-1.08
Bossuyt and Janssen 2003	Aqueous Cu	D. magna	Number of neonates/female	75	2.9	0.43	10	0.24	0.05	10	0.31	0.96	-8.32
Bossuyt and Janssen 2003	Aqueous Cu	D. magna	Number of neonates/female	75	2.9	0.33	10	1.86	0.76	10	0.59	0.96	-1.7
Bossuyt and Janssen 2003	Aqueous Cu	D. magna	Number of neonates/female	100	2.9	0.33	10	0.29	0.76	10	0.59	0.96	-4.27
Bossuyt and Janssen 2003	Aqueous Cu	D. magna	Number of neonates/female	50	3.1	0.43	10	3	0.67	10	0.56	0.96	-0.17
Bossuyt and Janssen 2003	Aqueous Cu	D. magna	Number of neonates/female	75	3.1	0.43	10	1.29	0.67	10	0.56	0.96	-3.08
Bossuyt and Janssen 2003	Aqueous Cu	D. magna	Number of neonates/female	50	3.24	0.33	10	2.86	0.57	10	0.47	0.96	-0.78
Bossuyt and Janssen 2003	Aqueous Cu	D. magna	Number of neonates/female	75	3.24	0.33	10	2.95	0.62	10	0.5	0.96	-0.56
Bossuyt and Janssen 2003	Aqueous Cu	D. magna	Number of neonates/female	75	2.86	0.43	10	1.67	0.43	10	0.43	0.96	-2.65
Bossuyt and Janssen 2003	Aqueous Cu	D. magna	Number of neonates/female	50	3.05	0.52	10	3.19	0.43	10	0.48	0.96	0.28
Bossuyt and Janssen 2003	Aqueous Cu	D. magna	Number of neonates/female	75	3.05	0.52	10	1.67	0.9	10	0.73	0.96	-1.8
Bossuyt and Janssen 2003	Aqueous Cu	D. magna	Number of neonates/female	50	3.52	0.48	10	3.33	0.33	10	0.41	0.96	-0.44
Bossuyt and Janssen 2003	Aqueous Cu	D. magna	Number of neonates/female	75	3.52	0.48	10	0.86	0.9	10	0.72	0.96	-3.53
Bossuyt and Janssen 2003	Aqueous Cu	D. magna	Number of neonates/female	75	2.48	0.33	10	1.38	0.52	10	0.44	0.96	-2.42
Bossuyt and Janssen 2003	Aqueous Cu	D. magna	Number of neonates/female	50	3.19	0.9	10	3.19	0.95	10	0.93	0.96	0
Bossuyt and Janssen 2003	Aqueous Cu	D. magna	Number of neonates/female	75	3.19	0.9	10	1.71	1.29	10	1.11	0.96	-1.27
Bossuyt and Janssen 2003	Aqueous Cu	D. magna	Number of neonates/female	100	3.19	0.9	10	0.19	0.05	10	0.64	0.96	-4.51
Bossuyt and Janssen 2003	Aqueous Cu	D. magna	Number of neonates/female	50	2.95	0.48	10	3.33	0.67	10	0.58	0.96	0.62
Bossuyt and Janssen 2003	Aqueous Cu	D. magna	Number of neonates/female	75	2.95	0.48	10	1.52	0.71	10	0.61	0.96	-2.26
Bossuyt and Janssen 2003	Aqueous Cu	D. magna	Number of neonates/female	100	2.95	0.48	10	0.14	0.24	10	0.38	0.96	-7.09
Bossuyt and Janssen 2003	Aqueous Cu	D. magna	Number of neonates/female	75	2.86	0.29	10	1.71	0.57	10	0.45	0.96	-2.44
Bossuyt and Janssen 2003	Aqueous Cu	D. magna	Number of neonates/female	100	2.86	0.29	10	0.38	0.62	10	0.48	0.96	-4.91
Bossuyt and Janssen 2003	Aqueous Cu	D. magna	Number of neonates/female	50	3.24	0.95	10	2.9	0.48	10	0.75	0.96	-0.43
Bossuyt and Janssen 2003	Aqueous Cu	D. magna	Number of neonates/female	75	3.24	0.95	10	0.95	0.62	10	0.8	0.96	-2.73
Bossuyt and Janssen 2003	Aqueous Cu	D. magna	Number of neonates/female	50	3.05	0.43	10	3.33	0.57	10	0.5	0.96	0.53
Bossuyt and Janssen 2003	Aqueous Cu	D. magna	Number of neonates/female	75	3.05	0.43	10	2.14	1.33	10	0.99	0.96	-0.88
Bossuyt and Janssen 2003	Aqueous Cu	D. magna	Number of neonates/female	100	3.05	0.43	10	0.19	0.52	10	0.48	0.96	-5.74
Bossuyt and Janssen 2003	Aqueous Cu	D. magna	Number of neonates/female	50	3.05	0.9	10	2.48	0.81	10	0.86	0.96	-0.64
Bossuyt and Janssen 2003	Aqueous Cu	D. magna	Number of neonates/female	75	3.05	0.9	10	1.52	0.62	10	0.77	0.96	-1.9
Bossuyt and Janssen 2003	Aqueous Cu	D. magna	Number of neonates/female	50	2.86	0.48	10	2.38	0.43	10	0.46	0.96	-1.01
Bossuyt and Janssen 2003	Aqueous Cu	D. magna	Number of neonates/female	75	2.86	0.48	10	2.67	0.48	10	0.48	0.96	-0.38
Bossuyt and Janssen 2003	Aqueous Cu	D. magna	Number of neonates/female	50	2.76	0.24	10	2.9	0.57	10	0.44	0.96	0.31
Bossuyt and Janssen 2003	Aqueous Cu	D. magna	Number of neonates/female	75	2.76	0.24	10	2.62	0.9	10	0.66	0.96	-0.2
Bossuyt and Janssen 2003	Aqueous Cu	D. magna	Number of neonates/female	100	2.76	0.24	10	1.52	0.9	10	0.66	0.96	-1.8
DeSchamphelaere and Janssen 2004	Aqueous Cu	D. magna	Number of neonates/female	35	2.29	1.32	10	2.69	0.8	10	1.09	0.96	0.35
DeSchamphelaere and Janssen 2004	Aqueous Cu	D. magna	Number of neonates/female	50	2.29	1.32	10	2.67	0.51	10	1	0.96	0.36
DeSchamphelaere and Janssen 2004	Aqueous Cu	D. magna	Number of neonates/female	70	2.29	1.32	10	3.12	0.44	10	0.98	0.96	0.81
DeSchamphelaere and Janssen 2004	Aqueous Cu	D. magna	Number of neonates/female	100	2.29	1.32	10	2.79	1.91	10	1.64	0.96	0.29
Hoang et al 2007	Aqueous Cu	D. magna	Number of neonates/female	70	5.6	1.87	4	4.45	0.91	4	1.47	0.87	-0.68
Hoang et al 2007	Aqueous Cu	D. magna	Number of neonates/female	70	5.6	1.87	4	7.21	1.38	4	1.64	0.87	0.85
Hoang et al 2007	Aqueous Cu	D. magna	Number of neonates/female	70	5.6	1.87	4	3.07	1.08	4	1.53	0.87	-1.44
Hoang et al 2007	Aqueous Cu	D. magna	Number of neonates/female	70	5.6	1.87	4	3.95	1.85	4	1.86	0.87	-0.77
Hoang et al 2007	Aqueous Cu	D. magna	Number of neonates/female	70	5.6	1.87	4	1.76	1.89	4	1.88	0.87	-1.78
Hoang et al 2007	Aqueous Cu	D. magna	Number of neonates/female	70	5.6	1.87	4	1.33	1	4	1.5	0.87	-2.48
Hoang et al 2007	Aqueous Cu	D. magna	Number of neonates/female	70	5.6	1.87	4	1.39	0.92	4	1.47	0.87	-2.48
Hoang et al 2007	Aqueous Cu	D. magna	Number of neonates/female	70	5.6	1.87	4	0.78	0.12	4	1.33	0.87	-3.16
Hoang et al 2007	Aqueous Cu	D. magna	Number of neonates/female	70	5.6	1.87	4	1.23	0.48	4	1.37	0.87	-2.78
Hoang et al 2007	Aqueous Cu	D. magna	Number of neonates/female	70	5.6	1.87	4	1.1	0.54	4	1.38	0.87	-2.84
Hoang et al 2007	Aqueous Cu	D. magna	Number of neonates/female	70	5.6	1.87	4	2.77	0.73	4	1.42	0.87	-1.73
Wang et al 2007	Aqueous Cu	M. monogolica	Number of neonates/female	5.06	1.95	0.22	10	1.87	0.24	10	0.23	0.96	-0.33
Wang et al 2007	Aqueous Cu	M. monogolica	Number of neonates/female	8.99	1.95	0.22	10	1.2	0.33	10	0.28	0.96	-2.56
Wang et al 2007	Aqueous Cu	M. monogolica	Number of neonates/female	16.29	1.95	0.22	10	0.85	0.34	10	0.29	0.96	-3.68
Wang et al 2007	Aqueous Cu	M. monogolica	Number of neonates/female	27.44	1.95	0.22	10	0.57	0.34	10	0.29	0.96	-4.62
Wang et al 2007	Aqueous Cu	M. monogolica	Number of neonates/female	44.78	1.95	0.22	10	0.11	0.03	10	0.16	0.96	-11.22
Cooper et al 2009	Aqueous Cu	C. dubia	Number of neonates/female	1.3	2.76	1.17	10	1.87	1.4	10	1.29	0.96	-0.66
Cooper et al 2009	Aqueous Cu	C. dubia	Number of neonates/female	2.6	2.76	1.17	10	0.77	1.85	10	1.55	0.96	-1.23
Cooper et al 2009	Aqueous Cu	C. dubia	Number of neonates/female	5.2	2.76	1.17	10	1.14	2.26	10	1.8	0.96	-0.86
Cooper et al 2009	Aqueous Cu	C. dubia	Number of neonates/female	10.6	2.76	1.17	10	0.49	1.53	10	1.36	0.96	-1.6
Cooper et al 2009	Aqueous Cu	C. dubia	Number of neonates/female	20.5	2.76	1.17	10	0.39	2.03	10	1.66	0.96	-1.37
Ponti et al 2010	Aqueous Cu	D. galeata	Number of neonates/female	3.9	0.27	0.02	9	0.29	0.01	9	0.02	0.95	1.2
Ponti et al 2010	Aqueous Cu	D. galeata	Number of neonates/female	4.9	0.27	0.02	9	0.29	0.01	9	0.02	0.95	1.2
Ponti et al 2010	Aqueous Cu	D. galeata	Number of neonates/female	5.1	0.27	0.02	9	0.29	0.01	9	0.02	0.95	1.2
Ponti et al 2010	Aqueous Cu	D. galeata	Number of neonates/female	6.9	0.27	0.02	9	0.22	0.01	9	0.02	0.95	-3.01
Agra et al 2011	Aqueous Cu	D. longispina	Number of neonates/female	5	5.174	0.92	20	5.129	0	20	0.65	0.98	-0.07
Agra et al 2011	Aqueous Cu	D. longispina	Number of neonates/female	10	5.174	0.92	20	NA	NA	20	NA	0.98	NA
Agra et al 2011	Aqueous Cu	D. longispina	Number of neonates/female	20	5.174	0.92	20	NA	NA	20	NA	0.98	NA
Agra et al 2011	Aqueous Cu	D. longispina	Number of neonates/female	40	5.174	0.92	20	NA	NA	20	NA	0.98	NA
Agra et al 2011	Aqueous Cu	D. longispina	Number of neonates/female	80	5.174	0.92	20	7.07	1.69	20	1.36	0.98	1.37
Agra et al 2011	Aqueous Cu	D. longispina	Number of neonates/female	240	5.174	0.92	20	1.48	1.29	20	1.12	0.98	-3.23
Agra et al 2011	Aqueous Cu	D. longispina	Number of neonates/female	5	5.56	1.6	20	5.129	2.32	20	1.99	0.98	-0.21
Agra et al 2011	Aqueous Cu	D. longispina	Number of neonates/female	10	5.56	1.6	20	NA	NA	20	NA	0.98	NA
Agra et al 2011	Aqueous Cu	D. longispina	Number of neonates/female	20	5.56	1.6	20	4.45	0	20	1.13	0.98	-0.96
Agra et al 2011	Aqueous Cu	D. longispina	Number of neonates/female	40	5.56	1.6	20	5.94	1.25	20	1.44	0.98	0.26
Agra et al 2011	Aqueous Cu	D. longispina	Number of neonates/female	80	5.56	1.6	20	7.07	1.56	20	1.58	0.98	0.94
Agra et al 2011	Aqueous Cu	D. longispina	Number of neonates/female	240	5.56	1.6	20	NA	NA	20	NA	0.98	NA
Agra et al 2011	Aqueous Cu	D. longispina	Number of neonates/female	5	5.7	1.56	20	4.7	0.89	20	1.27	0.98	-0.77
Agra et al 2011	Aqueous Cu	D. longispina	Number of neonates/female	10	5.7	1.56	20	5.23	0	20	1.1	0.98	-0.42
Agra et al 2011	Aqueous Cu	D. longispina	Number of neonates/female	20	5.7	1.56	20	6.09	1.11	20	1.35	0.98	0.28
Agra et al 2011	Aqueous Cu	D. longispina	Number of neonates/female	40	5.7	1.56	20	5.76	0	20	1.1	0.98	0.05
Agra et al 2011	Aqueous Cu	D. longispina	Number of neonates/female	80	5.7	1.56	20	3.62	0.8	20	1.24	0.98	-1.64
Agra et al 2011	Aqueous Cu	D. longispina	Number of neonates/female	240	5.7	1.56	20	NA	NA	20	NA	0.98	NA
Agra et al 2011	Aqueous Cu	D. longispina	Number of neonates/female	5	7.24	0	20	5.97	1.43	20	1.01	0.98	-1.23
Agra et al 2011	Aqueous Cu	D. longispina	Number of neonates/female	10	7.24	0	20	5.58	2.01	20	1.42	0.98	-1.14
Agra et al 2011	Aqueous Cu	D. longispina	Number of neonates/female	20	7.24	0	20	5.75	1.25	20	0.88	0.98	-1.65
Agra et al 2011	Aqueous Cu	D. longispina	Number of neonates/female	40	7.24	0	20	5.4	0.53	20	0.37	0.98	-4.81
Agra et al 2011	Aqueous Cu	D. longispina	Number of neonates/female	80	7.24	0	20	2.72	1.38	20	0.98	0.98	-4.54
Agra et al 2011	Aqueous Cu	D. longispina	Number of neonates/female	240	7.24	0	20	NA	NA	20	NA	0.98	NA
Asselman et al 2013	Aqueous Cu	D. pulex	Number of neonates/female	5	1	0.1	3	1.33	0.25	3	0.19	0.8	1.39
Asselman et al 2013	Aqueous Cu	D. pulex	Number of neonates/female	5	4.4	0.42	3	3.2	0.37	3	0.4	0.8	-2.43
Asselman et al 2013	Aqueous Cu	D. pulex	Number of neonates/female	5	3.6	0.09	3	2.46	0.05	3	0.07	0.8	-12.53
Luciana et al 2014	Aqueous Cu	D._magna	Number of neonates/female	20	4.47	6.9	10	1.14	1.63	10	5.01	0.96	-0.64
Luciana et al 2014	Aqueous Cu	D. magna	Number of neonates/female	40	4.47	6.9	10	0.53	0	10	4.88	0.96	-0.77
Luciana et al 2014	Aqueous Cu	D. magna	Number of neonates/female	60	4.47	6.9	10	0.18	0	10	4.88	0.96	-0.84
Luciana et al 2014	Aqueous Cu	D. magna	Number of neonates/female	20	12.16	8.47	10	3.84	5.72	10	7.23	0.96	-1.1
Luciana et al 2014	Aqueous Cu	D. magna	Number of neonates/female	40	12.16	8.47	10	0.36	0.53	10	6	0.96	-1.88
Luciana et al 2014	Aqueous Cu	D. magna	Number of neonates/female	60	12.16	8.47	10	1.53	2.5	10	6.24	0.96	-1.63
Luciana et al 2014	Aqueous Cu	D. magna	Number of neonates/female	20	1.05	1.7	10	0	0	10	1.2	0.96	-0.84
Luciana et al 2014	Aqueous Cu	D. magna	Number of neonates/female	40	1.05	1.7	10	0	0	10	1.2	0.96	-0.84
Luciana et al 2014	Aqueous Cu	D. magna	Number of neonates/female	60	1.05	1.7	10	0	0	10	1.2	0.96	-0.84
Luciana et al 2014	Aqueous Cu	C. dubia	Number of neonates/female	5	1	0.08	10	0.08	0	10	0.06	0.96	-15.58
Luciana et al 2014	Aqueous Cu	C. dubia	Number of neonates/female	15	1	0.08	10	0	0	10	0.06	0.96	-16.93
Luciana et al 2014	Aqueous Cu	C. dubia	Number of neonates/female	25	1	0.08	10	0	0	10	0.06	0.96	-16.93
Luciana et al 2014	Aqueous Cu	C. dubia	Number of neonates/female	5	0.81	0.9	10	0.7	0.94	10	0.92	0.96	-0.11
Luciana et al 2014	Aqueous Cu	C. dubia	Number of neonates/female	15	0.81	0.9	10	0	0	10	0.64	0.96	-1.22
Luciana et al 2014	Aqueous Cu	C. dubia	Number of neonates/female	25	0.81	0.9	10	0	0	10	0.64	0.96	-1.22
Luciana et al 2014	Aqueous Cu	C. dubia	Number of neonates/female	5	1.59	0.58	10	0.9	0.65	10	0.62	0.96	-1.07
Luciana et al 2014	Aqueous Cu	C. dubia	Number of neonates/female	15	1.59	0.58	10	0.37	0.07	10	0.41	0.96	-2.83
Luciana et al 2014	Aqueous Cu	C. dubia	Number of neonates/female	25	1.59	0.58	10	0.11	0	10	0.41	0.96	-3.46
Luciana et al 2014	Aqueous Cu	M. macleayi	Number of neonates/female	2.5	0.82	0.9	10	0.6	0.8	10	0.85	0.96	-0.25
Luciana et al 2014	Aqueous Cu	M. macleayi	Number of neonates/female	5	0.82	0.9	10	0	0	10	0.64	0.96	-1.23
Luciana et al 2014	Aqueous Cu	M. macleayi	Number of neonates/female	10	0.82	0.9	10	0	0	10	0.64	0.96	-1.23
Luciana et al 2014	Aqueous Cu	M. macleayi	Number of neonates/female	2.5	1.12	1.09	10	0.52	0.8	10	0.96	0.96	-0.6
Luciana et al 2014	Aqueous Cu	M. macleayi	Number of neonates/female	5	1.12	1.09	10	0.98	1.02	10	1.06	0.96	-0.13
Luciana et al 2014	Aqueous Cu	M. macleayi	Number of neonates/female	10	1.12	1.09	10	0	0	10	0.77	0.96	-1.39
Luciana et al 2014	Aqueous Cu	M. macleayi	Number of neonates/female	2.5	0.56	0.65	10	0.52	0.6	10	0.63	0.96	-0.06
Luciana et al 2014	Aqueous Cu	M. macleayi	Number of neonates/female	5	0.56	0.65	10	0.39	0.58	10	0.62	0.96	-0.26
Luciana et al 2014	Aqueous Cu	M. macleayi	Number of neonates/female	10	0.56	0.65	10	0	0	10	0.46	0.96	-1.17
Taylor et al 2016	Aqueous Cu	D. pulex	Number of neonates/female	1	2.9	0.3	10	2.62	0.24	10	0.27	0.96	-0.99
Taylor et al 2016	Aqueous Cu	D. pulex	Number of neonates/female	1.8	2.9	0.3	10	2.02	0.31	10	0.31	0.96	-2.76
DeSchamphelaere and Janssen 2004	Dietary Cu	D. magna	Number of neonates/female	35	2.29	1.32	10	2.79	0.71	10	1.06	0.96	0.46
DeSchamphelaere and Janssen 2004	Dietary Cu	D. magna	Number of neonates/female	50	2.29	1.32	10	2.71	0.75	10	1.07	0.96	0.38
DeSchamphelaere and Janssen 2004	Dietary Cu	D. magna	Number of neonates/female	70	2.29	1.32	10	3.49	0.45	10	0.98	0.96	1.17
DeSchamphelaere and Janssen 2004	Dietary Cu	D. magna	Number of neonates/female	100	2.29	1.32	10	3.2	1.46	10	1.39	0.96	0.63
DeSchamphelaere and Janssen 2004	Dietary Cu	D. magna	Number of neonates/female	140	2.29	1.32	10	3.85	1.32	10	1.32	0.96	1.13
DeSchamphelaere and Janssen 2004	Dietary Cu	D. magna	Number of neonates/female	200	2.29	1.32	10	4.02	1.6	10	1.46	0.96	1.14
Hauri and Horne 2004	Dietary Cu	C. dubia	Number of neonates/female	50	1.11	0.48	10	0.04	0.02	10	0.34	0.96	-3.04
Hauri and Horne 2004	Dietary Cu	C. dubia	Number of neonates/female	100	1.11	0.48	10	0.03	0.02	10	0.34	0.96	-3.04
Hauri and Horne 2004	Dietary Cu	C. dubia	Number of neonates/female	50	1.25	0.5	10	0.34	0.38	10	0.44	0.96	-1.99
Hauri and Horne 2004	Dietary Cu	C. dubia	Number of neonates/female	100	1.25	0.5	10	0.05	0.06	10	0.35	0.96	-3.26
Hauri and Horne 2004	Dietary Cu	C. dubia	Number of neonates/female	50	1.07	0.54	10	1.08	0.67	10	0.61	0.96	0
Hauri and Horne 2004	Dietary Cu	C. dubia	Number of neonates/female	100	1.07	0.54	10	0.22	0.27	10	0.43	0.96	-1.91
Hauri and Horne 2004	Dietary Cu	C. dubia	Number of neonates/female	50	0.57	0.21	10	0.02	0.01	10	0.15	0.96	-3.45
Hauri and Horne 2004	Dietary Cu	C. dubia	Number of neonates/female	100	0.57	0.21	10	0.02	0.01	10	0.15	0.96	-3.46
Hauri and Horne 2004	Dietary Cu	C. dubia	Number of neonates/female	50	0.74	0.22	10	0.28	0.22	10	0.22	0.96	-2.04
Hauri and Horne 2004	Dietary Cu	C. dubia	Number of neonates/female	100	0.74	0.22	10	0.02	0.01	10	0.15	0.96	-4.51
Hauri and Horne 2004	Dietary Cu	C. dubia	Number of neonates/female	50	0.69	0.21	10	0.6	0.22	10	0.21	0.96	-0.39
Hauri and Horne 2004	Dietary Cu	C. dubia	Number of neonates/female	100	0.69	0.21	10	0.16	0.05	10	0.15	0.96	-3.4
De Schamphelaere et al 2007	Dietary Cu	D. magna	Number of neonates/female	500	0.94	0.24	10	0.47	0.08	10	0.18	0.96	-2.54
Rodgher et al 2008	Dietary Cu	C. silvestrii	Number of neonates/female	0.076	0.71	0.103	10	0.514	0.09	10	2.09	0.96	-1.95
Rodgher et al 2008	Dietary Cu	C. silvestrii	Number of neonates/female	0.08	0.71	0.103	10	0.44	0.07	10	1.91	0.96	-2.88
Rodgher et al 2008	Dietary Cu	C. silvestrii	Number of neonates/female	0.13	0.71	0.103	10	0.303	0.06	10	1.83	0.96	-4.55
Flickinger et al 1982	Aqueous Cu	D. magna	Age at maturity	10	7.27	0.9	11	8.18	0.75	11	1.19	0.96	0.74
Flickinger et al 1982	Aqueous Cu	D. magna	Age at maturity	20	7.27	0.9	11	9.91	1.45	11	1.67	0.96	1.52
Flickinger et al 1982	Aqueous Cu	D. magna	Age at maturity	30	7.27	0.9	11	13.88	2.17	8	2.24	0.96	2.82
Flickinger et al 1982	Aqueous Cu	D. magna	Age at maturity	40	7.27	0.9	11	15.1	2.6	10	2.55	0.96	2.95
Flickinger et al 1982	Aqueous Cu	D. magna	Age at maturity	10	7.21	0.84	12	7.54	0.75	12	1.14	0.97	0.28
Flickinger et al 1982	Aqueous Cu	D. magna	Age at maturity	20	7.21	0.84	12	6.5	0.71	12	1.11	0.97	-0.62
Koivisto and Ketola 1995	Aqueous Cu	D. pulex	Age at maturity	14	4.18	0.45	8	4.6	0.48	8	0.68	0.95	0.58
Koivisto and Ketola 1995	Aqueous Cu	D. pulex	Age at maturity	18	4.18	0.45	8	4.2	0.42	8	0.64	0.95	0.03
Koivisto and Ketola 1995	Aqueous Cu	D. pulex	Age at maturity	22	4.18	0.45	8	4.4	0.56	8	0.74	0.95	0.28
Koivisto and Ketola 1995	Aqueous Cu	D. pulex	Age at maturity	26	4.18	0.45	8	5.01	0.53	8	0.72	0.95	1.09
Koivisto and Ketola 1995	Aqueous Cu	D. pulex	Age at maturity	30	4.18	0.45	8	4.8	0.5	8	0.7	0.95	0.84
Koivisto and Ketola 1995	Aqueous Cu	B. longirostris	Age at maturity	10	2.8	0.41	12	3.01	0.45	12	0.62	0.97	0.32
Koivisto and Ketola 1995	Aqueous Cu	B. longirostris	Age at maturity	12	2.8	0.41	12	2.91	0.52	12	0.68	0.97	0.16
Koivisto and Ketola 1995	Aqueous Cu	B. longirostris	Age at maturity	14	2.8	0.41	12	3.1	0.27	12	0.51	0.97	0.57
Koivisto and Ketola 1995	Aqueous Cu	B. longirostris	Age at maturity	16	2.8	0.41	12	3.62	1.66	12	1.66	0.97	0.48
Koivisto and Ketola 1995	Aqueous Cu	B. longirostris	Age at maturity	18	2.8	0.41	12	3.62	0.62	12	0.76	0.97	1.05
Atienzar et al 2001	Aqueous Cu	D. magna	Age at maturity	15	7	0	40	7	0	40	0	0.99	0
Atienzar et al 2001	Aqueous Cu	D. magna	Age at maturity	30	7	0	40	7	0	40	0	0.99	0
Atienzar et al 2001	Aqueous Cu	D. magna	Age at maturity	60	7	0	40	7	0	40	0	0.99	0
Atienzar et al 2001	Aqueous Cu	D. magna	Age at maturity	90	7	0	40	7	0	40	0	0.99	0
Atienzar et al 2001	Aqueous Cu	D. magna	Age at maturity	120	7	0	40	8	0	40	0	0.99	0
Ponti et al 2010	Aqueous Cu	D. galeata	Age at maturity	3.9	8	0	9	6.5	2.4	9	2.21	0.95	-0.65
Ponti et al 2010	Aqueous Cu	D. galeata	Age at maturity	4.9	8	0	9	6.8	1.5	9	1.46	0.95	-0.79
Ponti et al 2010	Aqueous Cu	D. galeata	Age at maturity	5.1	8	0	9	6.6	2.1	9	1.97	0.95	-0.68
Ponti et al 2010	Aqueous Cu	D. galeata	Age at maturity	6.9	8	0	9	8.8	1.5	9	1.46	0.95	0.52
Agra et al 2011	Aqueous Cu	D. longispina	Age at maturity	5	7.2	1.34	20	7.36	1.11	20	1.74	0.98	0.09
Agra et al 2011	Aqueous Cu	D. longispina	Age at maturity	10	7.2	1.34	20	7.16	0	20	1.38	0.98	-0.03
Agra et al 2011	Aqueous Cu	D. longispina	Age at maturity	20	7.2	1.34	20	7.09	1.16	20	1.76	0.98	-0.06
Agra et al 2011	Aqueous Cu	D. longispina	Age at maturity	40	7.2	1.34	20	7.2	0.6	20	1.48	0.98	0
Agra et al 2011	Aqueous Cu	D. longispina	Age at maturity	80	7.2	1.34	20	7.36	1.25	20	1.82	0.98	0.09
Agra et al 2011	Aqueous Cu	D. longispina	Age at maturity	240	7.2	1.34	20	8.67	1.43	20	1.94	0.98	0.74
Agra et al 2011	Aqueous Cu	D. longispina	Age at maturity	5	7.51	1.02	20	7.8	0.4	20	1.11	0.98	0.26
Agra et al 2011	Aqueous Cu	D. longispina	Age at maturity	10	7.51	1.02	20	7.82	0	20	1.05	0.98	0.29
Agra et al 2011	Aqueous Cu	D. longispina	Age at maturity	20	7.51	1.02	20	7.917	1.5	20	1.79	0.98	0.22
Agra et al 2011	Aqueous Cu	D. longispina	Age at maturity	40	7.51	1.02	20	7.95	1.3	20	1.64	0.98	0.26
Agra et al 2011	Aqueous Cu	D. longispina	Age at maturity	80	7.51	1.02	20	10.86	4.02	20	3.85	0.98	0.85
Agra et al 2011	Aqueous Cu	D. longispina	Age at maturity	240	7.51	1.02	20	NA	NA	20	NA	NA	NA
Agra et al 2011	Aqueous Cu	D. longispina	Age at maturity	5	7.99	1.38	20	8.37	1.56	20	2.05	0.98	0.18
Agra et al 2011	Aqueous Cu	D. longispina	Age at maturity	10	7.99	1.38	20	7.56	0	20	1.42	0.98	-0.3
Agra et al 2011	Aqueous Cu	D. longispina	Age at maturity	20	7.99	1.38	20	7.73	0.044	20	1.42	0.98	-0.18
Agra et al 2011	Aqueous Cu	D. longispina	Age at maturity	40	7.99	1.38	20	7.42	0.5	20	1.49	0.98	-0.38
Agra et al 2011	Aqueous Cu	D. longispina	Age at maturity	80	7.99	1.38	20	9.86	1.2	20	1.82	0.98	1.01
Agra et al 2011	Aqueous Cu	D. longispina	Age at maturity	240	7.99	1.38	20	NA	NA	20	NA	NA	NA
Agra et al 2011	Aqueous Cu	D. longispina	Age at maturity	5	7.68	0.26	20	8.03	1.07	20	1.1	0.98	0.31
Agra et al 2011	Aqueous Cu	D. longispina	Age at maturity	10	7.68	0.26	20	8.24	0	20	0.27	0.98	2.05
Agra et al 2011	Aqueous Cu	D. longispina	Age at maturity	20	7.68	0.26	20	8.58	1.38	20	1.39	0.98	0.63
Agra et al 2011	Aqueous Cu	D. longispina	Age at maturity	40	7.68	0.26	20	8.68	1.83	20	1.81	0.98	0.54
Agra et al 2011	Aqueous Cu	D. longispina	Age at maturity	80	7.68	0.26	20	9.615	1.56	20	1.56	0.98	1.22
Agra et al 2011	Aqueous Cu	D. longispina	Age at maturity	240	7.68	0.26	20	NA	NA	20	NA	NA	NA
Dao et al 2016	Aqueous Cu	D. lumholtzi	Age at maturity	3	2.646	0.5	15	2.725	0.45	14	0.7	0.97	0.11
Dao et al 2016	Aqueous Cu	D. lumholtzi	Age at maturity	4	2.759	0.78	15	3.757	0.44	14	0.94	0.97	1.03
Winner 1981	Aqueous Cu	D. magna	Somatic growth rate	20	3.1	0.14	469	3.04	0.16	528	0.15	1	-0.4
Winner 1981	Aqueous Cu	D. magna	Somatic growth rate	40	3.1	0.14	469	3.17	0.07	477	0.11	1	0.63
Winner 1981	Aqueous Cu	D. magna	Somatic growth rate	60	3.1	0.14	469	2.92	0.18	251	0.16	1	-1.16
Flickinger et al 1982	Aqueous Cu	D. magna	Somatic growth rate	40	2.395	0.191	20	2.161	0.21	20	0.2	0.98	-1.14
Flickinger et al 1982	Aqueous Cu	D. magna	Somatic growth rate	20	1.85	0.208	20	1.65	0.23	20	0.22	0.98	-0.89
Flickinger et al 1982	Aqueous Cu	D. magna	Somatic growth rate	20	2.037	0.161	24	1.879	0.159	24	0.16	0.98	-0.97
Flickinger et al 1982	Aqueous Cu	D. magna	Somatic growth rate	30	2.037	0.161	24	1.675	0.112	24	0.14	0.98	-2.57
Flickinger et al 1982	Aqueous Cu	D. magna	Somatic growth rate	40	2.037	0.161	24	1.463	0.114	24	0.14	0.98	-4.05
Flickinger et al 1982	Aqueous Cu	D. magna	Somatic growth rate	20	2.016	0.152	24	1.895	0.114	24	0.13	0.98	-0.89
Flickinger et al 1982	Aqueous Cu	D. magna	Somatic growth rate	30	2.016	0.152	24	1.714	0.159	24	0.16	0.98	-1.91
Flickinger et al 1982	Aqueous Cu	D. magna	Somatic growth rate	40	2.016	0.152	24	1.579	0.131	24	0.14	0.98	-3.03
Flickinger et al 1982	Aqueous Cu	D. magna	Somatic growth rate	10	2.083	0.083	20	2.05	0.154	20	0.12	0.98	-0.26
Flickinger et al 1982	Aqueous Cu	D. magna	Somatic growth rate	20	2.083	0.083	20	1.93	0.052	20	0.07	0.98	-2.17
Dave 1984	Aqueous Cu	D. magna	Somatic growth rate	0.0004	1.92	0.4	5	1.93	0.2	4	0.33	0.89	0.03
Dave 1984	Aqueous Cu	D. magna	Somatic growth rate	0.0008	1.92	0.4	5	2	0.25	10	0.3	0.94	0.25
Dave 1984	Aqueous Cu	D. magna	Somatic growth rate	0.0016	1.92	0.4	5	1.84	0.28	4	0.35	0.89	-0.2
Dave 1984	Aqueous Cu	D. magna	Somatic growth rate	0.0032	1.92	0.4	5	2.01	0.46	5	0.43	0.9	0.19
Dave 1984	Aqueous Cu	D. magna	Somatic growth rate	0.0064	1.92	0.4	5	2.1	0.23	7	0.31	0.92	0.54
Dave 1984	Aqueous Cu	D. magna	Somatic growth rate	0.013	1.92	0.4	5	2.06	0.26	4	0.35	0.89	0.36
Dave 1984	Aqueous Cu	D. magna	Somatic growth rate	0.026	1.92	0.4	5	2.27	0.24	3	0.35	0.87	0.86
Dave 1984	Aqueous Cu	D. magna	Somatic growth rate	0.051	1.92	0.4	5	1.87	0.26	6	0.33	0.91	-0.14
Dave 1984	Aqueous Cu	D. magna	Somatic growth rate	0.102	1.92	0.4	5	1.96	0.17	6	0.3	0.91	0.12
Dave 1984	Aqueous Cu	D. magna	Somatic growth rate	0.205	1.92	0.4	5	2.06	0.06	4	0.3	0.89	0.41
Dave 1984	Aqueous Cu	D. magna	Somatic growth rate	0.41	1.92	0.4	5	1.7	0.17	5	0.31	0.9	-0.65
Dave 1984	Aqueous Cu	D. magna	Somatic growth rate	0.819	1.92	0.4	5	1.84	0.17	5	0.31	0.9	-0.24
Dave 1984	Aqueous Cu	D. magna	Somatic growth rate	1.64	1.92	0.4	5	1.75	0.069	3	0.33	0.87	-0.45
Dave 1984	Aqueous Cu	D. magna	Somatic growth rate	0.0004	2.85	0.225	8	2.89	0.16	8	0.2	0.95	0.19
Dave 1984	Aqueous Cu	D. magna	Somatic growth rate	0.0008	2.85	0.225	8	2.64	0.18	7	0.21	0.94	-0.96
Dave 1984	Aqueous Cu	D. magna	Somatic growth rate	0.0016	2.85	0.225	8	2.95	0.141	8	0.19	0.95	0.5
Dave 1984	Aqueous Cu	D. magna	Somatic growth rate	0.0032	2.85	0.225	8	2.89	0.33	8	0.28	0.95	0.13
Dave 1984	Aqueous Cu	D. magna	Somatic growth rate	0.0064	2.85	0.225	8	2.81	0.211	7	0.22	0.94	-0.17
Dave 1984	Aqueous Cu	D. magna	Somatic growth rate	0.013	2.85	0.225	8	2.82	0.29	7	0.26	0.94	-0.11
Dave 1984	Aqueous Cu	D. magna	Somatic growth rate	0.026	2.85	0.225	8	2.95	0.24	9	0.23	0.95	0.41
Dave 1984	Aqueous Cu	D. magna	Somatic growth rate	0.051	2.85	0.225	8	2.73	0.19	8	0.21	0.95	-0.54
Dave 1984	Aqueous Cu	D. magna	Somatic growth rate	0.102	2.85	0.225	8	2.74	0.18	10	0.2	0.95	-0.52
Dave 1984	Aqueous Cu	D. magna	Somatic growth rate	0.205	2.85	0.225	8	2.98	0.158	10	0.19	0.95	0.65
Dave 1984	Aqueous Cu	D. magna	Somatic growth rate	0.41	2.85	0.225	8	2.78	0.15	5	0.2	0.93	-0.32
Dave 1984	Aqueous Cu	D. magna	Somatic growth rate	0.819	2.85	0.225	8	2.98	0.28	5	0.25	0.93	0.49
Dave 1984	Aqueous Cu	D. magna	Somatic growth rate	1.64	2.85	0.225	8	2.86	0.22	4	0.22	0.92	0.04
Dave 1984	Aqueous Cu	D. magna	Somatic growth rate	3.28	2.85	0.225	8	2.83	0.211	7	0.22	0.94	-0.09
Dave 1984	Aqueous Cu	D. magna	Somatic growth rate	6.55	2.85	0.225	8	2.53	0.05	2	0.21	0.9	-1.37
Atienzar et al 2001	Aqueous Cu	D. magna	Somatic growth rate	15	4.6	0.02	20	4.9	0.04	20	0.03	0.98	9.3
Atienzar et al 2001	Aqueous Cu	D. magna	Somatic growth rate	30	4.6	0.02	20	4.7	0.08	20	0.06	0.98	1.68
Atienzar et al 2001	Aqueous Cu	D. magna	Somatic growth rate	60	4.6	0.02	20	4.5	0.01	20	0.02	0.98	-6.2
Atienzar et al 2001	Aqueous Cu	D. magna	Somatic growth rate	90	4.6	0.02	20	3.7	0.07	20	0.05	0.98	-17.14
Atienzar et al 2001	Aqueous Cu	D. magna	Somatic growth rate	120	4.6	0.02	20	2.5	0.35	20	0.25	0.98	-8.3
Khangarot and Rathore 2003	Aqueous Cu	D. magna	Somatic growth rate	0.01	3.62	0.044	5	3.58	0.053	5	0.05	0.9	-0.74
Khangarot and Rathore 2003	Aqueous Cu	D. magna	Somatic growth rate	0.032	3.62	0.044	5	3.4	0.035	5	0.04	0.9	-5
Khangarot and Rathore 2003	Aqueous Cu	D. magna	Somatic growth rate	0.056	3.62	0.044	5	3.1	0.049	5	0.05	0.9	-10.09
Fernandez Gonzales et al 2011	Aqueous Cu	D. pulex	Somatic growth rate	20	2.14	0.05	25	2.11	0.1	25	0.08	0.98	-0.37
Fernandez Gonzales et al 2011	Aqueous Cu	D. pulex	Somatic growth rate	20	2.13	0.1	25	1.83	0.25	25	0.19	0.98	-1.55
Agra et al 2011	Aqueous Cu	D. longispina	Somatic growth rate	5	0.1	0.013	20	0.091	0.013	20	0.01	0.98	-0.68
Agra et al 2011	Aqueous Cu	D. longispina	Somatic growth rate	10	0.1	0.013	20	0.089	0.013	20	0.01	0.98	-0.83
Agra et al 2011	Aqueous Cu	D. longispina	Somatic growth rate	20	0.1	0.013	20	0.092	0.017	20	0.02	0.98	-0.52
Agra et al 2011	Aqueous Cu	D. longispina	Somatic growth rate	40	0.1	0.013	20	0.08	0.022	20	0.02	0.98	-1.08
Agra et al 2011	Aqueous Cu	D. longispina	Somatic growth rate	80	0.1	0.013	20	NA	NA	20	NA	NA	NA
Agra et al 2011	Aqueous Cu	D. longispina	Somatic growth rate	240	0.1	0.013	20	0.021	0.017	20	0.02	0.98	-5.12
Agra et al 2011	Aqueous Cu	D. longispina	Somatic growth rate	5	0.087	0.022	20	0.077	0.017	20	0.02	0.98	-0.5
Agra et al 2011	Aqueous Cu	D. longispina	Somatic growth rate	10	0.087	0.022	20	0.075	0.017	20	0.02	0.98	-0.6
Agra et al 2011	Aqueous Cu	D. longispina	Somatic growth rate	20	0.087	0.022	20	0.066	0.017	20	0.02	0.98	-1.05
Agra et al 2011	Aqueous Cu	D. longispina	Somatic growth rate	40	0.087	0.022	20	0.063	0.022	20	0.02	0.98	-1.07
Agra et al 2011	Aqueous Cu	D. longispina	Somatic growth rate	80	0.087	0.022	20	0.038	0.013	20	0.02	0.98	-2.66
Agra et al 2011	Aqueous Cu	D. longispina	Somatic growth rate	240	0.087	0.022	20	NA	NA	20	NA	NA	NA
Agra et al 2011	Aqueous Cu	D. longispina	Somatic growth rate	5	0.073	0.022	20	0.057	0.017	20	0.02	0.98	-0.8
Agra et al 2011	Aqueous Cu	D. longispina	Somatic growth rate	10	0.073	0.022	20	0.06	0.022	20	0.02	0.98	-0.58
Agra et al 2011	Aqueous Cu	D. longispina	Somatic growth rate	20	0.073	0.022	20	0.051	0.022	20	0.02	0.98	-0.98
Agra et al 2011	Aqueous Cu	D. longispina	Somatic growth rate	40	0.073	0.022	20	0.054	0.017	20	0.02	0.98	-0.95
Agra et al 2011	Aqueous Cu	D. longispina	Somatic growth rate	80	0.073	0.022	20	NA	NA	20	NA	NA	NA
Agra et al 2011	Aqueous Cu	D. longispina	Somatic growth rate	240	0.073	0.022	20	0.021	0.017	20	0.02	0.98	-2.59
Agra et al 2011	Aqueous Cu	D. longispina	Somatic growth rate	5	0.066	0.017	20	0.074	0.017	20	0.02	0.98	0.46
Agra et al 2011	Aqueous Cu	D. longispina	Somatic growth rate	10	0.066	0.017	20	0.073	0.013	20	0.02	0.98	0.45
Agra et al 2011	Aqueous Cu	D. longispina	Somatic growth rate	20	0.066	0.017	20	0.074	0.022	20	0.02	0.98	0.4
Agra et al 2011	Aqueous Cu	D. longispina	Somatic growth rate	40	0.066	0.017	20	0.065	0.022	20	0.02	0.98	-0.05
Agra et al 2011	Aqueous Cu	D. longispina	Somatic growth rate	80	0.066	0.017	20	0.051	0.017	20	0.02	0.98	-0.86
Agra et al 2011	Aqueous Cu	D. longispina	Somatic growth rate	240	0.066	0.017	20	0.019	0.017	20	0.02	0.98	-2.71
Gusso Choueri et al 2012	Aqueous Cu	C. cornuta	Somatic growth rate	1.34	0.04	0.004	10	0.05	0.002	10	0	0.96	3.03
Gusso Choueri et al 2012	Aqueous Cu	C. cornuta	Somatic growth rate	13.4	0.04	0.004	10	0.046	0.003	10	0	0.96	1.63
Gusso Choueri et al 2012	Aqueous Cu	C. cornuta	Somatic growth rate	1.34	0.045	0.004	10	0.05	0.002	10	0	0.96	1.51
Gusso Choueri et al 2012	Aqueous Cu	C. cornuta	Somatic growth rate	13.4	0.045	0.004	10	0.046	0.003	10	0	0.96	0.27
Dao et al 2016	Aqueous Cu	D. lumholtzi	Somatic growth rate	3	2.312	0.05	15	2.461	0.04	12	0.05	0.97	3.15
Dao et al 2016	Aqueous Cu	D. lumholtzi	Somatic growth rate	4	2.264	0.06	15	2.369	0.05	12	0.06	0.97	1.82
Rocha et al 2016	Aqueous Cu	D. laevis	Somatic growth rate	34	1.86	0.04	3	2.01	0.03	3	0.04	0.8	3.39
Rocha et al 2016	Aqueous Cu	D. laevis	Somatic growth rate	67	1.86	0.04	3	1.85	0.04	3	0.04	0.8	-0.2
Rocha et al 2016	Aqueous Cu	D. laevis	Somatic growth rate	134	1.86	0.04	3	1.55	0.05	3	0.05	0.8	-5.48
van Leeuwen et al 1985	Aqueous Cd	D. magna	Number of neonates/female	1	3	5.32	20	1.9	4.04	20	4.73	0.98	-0.23
van Leeuwen et al 1985	Aqueous Cd	D. magna	Number of neonates/female	1.8	3	5.32	20	0.71	2.77	20	4.24	0.98	-0.53
van Leeuwen et al 1985	Aqueous Cd	D. magna	Number of neonates/female	3.2	3	5.32	20	0	0	20	3.76	0.98	-0.78
van Leeuwen et al 1985	Aqueous Cd	D. magna	Number of neonates/female	5.6	3	5.32	20	0	0	20	3.76	0.98	-0.78
van Leeuwen et al 1985	Aqueous Cd	D. magna	Number of neonates/female	10	3	5.32	20	0	0	20	3.76	0.98	-0.78
van Leeuwen et al 1985	Aqueous Cd	D. magna	Number of neonates/female	0.32	2.43	0.56	10	2.35	0.21	10	0.42	0.96	-0.17
van Leeuwen et al 1985	Aqueous Cd	D. magna	Number of neonates/female	1	2.43	0.56	10	2.41	0.47	10	0.51	0.96	-0.03
van Leeuwen et al 1985	Aqueous Cd	D. magna	Number of neonates/female	3.2	2.43	0.56	10	2.41	0.53	10	0.54	0.96	-0.03
van Leeuwen et al 1985	Aqueous Cd	D. magna	Number of neonates/female	10	2.43	0.56	10	2.23	0.57	10	0.56	0.96	-0.34
van Leeuwen et al 1985	Aqueous Cd	D. magna	Number of neonates/female	32	2.43	0.56	10	0.1	0.35	10	0.46	0.96	-4.8
Knowles and Mckee 1987	Aqueous Cd	D. magna	Number of neonates/female	0.4	2.15	0.65	4	2.1	0.2	4	0.48	0.87	-0.09
Knowles and Mckee 1987	Aqueous Cd	D. magna	Number of neonates/female	0.8	2.15	0.65	4	1.7	0.1	4	0.47	0.87	-0.84
Knowles and Mckee 1987	Aqueous Cd	D. magna	Number of neonates/female	2.1	2.15	0.65	4	1.28	0.35	4	0.52	0.87	-1.46
Knowles and Mckee 1987	Aqueous Cd	D. magna	Number of neonates/female	4.3	2.15	0.65	4	0.63	0.18	4	0.48	0.87	-2.79
Knowles and Mckee 1987	Aqueous Cd	D. magna	Number of neonates/female	0.4	6.33	0.77	4	5.9	0.7	4	0.73	0.87	-0.51
Knowles and Mckee 1987	Aqueous Cd	D. magna	Number of neonates/female	0.8	6.33	0.77	4	4.87	0.97	4	0.87	0.87	-1.46
Knowles and Mckee 1987	Aqueous Cd	D. magna	Number of neonates/female	2.1	6.33	0.77	4	2.63	0.5	4	0.65	0.87	-4.97
Knowles and Mckee 1987	Aqueous Cd	D. magna	Number of neonates/female	4.3	6.33	0.77	4	2.17	0.87	4	0.82	0.87	-4.43
Knowles and Mckee 1987	Aqueous Cd	D. magna	Number of neonates/female	0.4	3.43	0.3	4	3.53	0.1	4	0.22	0.87	0.39
Knowles and Mckee 1987	Aqueous Cd	D. magna	Number of neonates/female	0.8	3.43	0.3	4	3.35	0.33	4	0.31	0.87	-0.21
Knowles and Mckee 1987	Aqueous Cd	D. magna	Number of neonates/female	2.1	3.43	0.3	4	2.98	0.55	4	0.44	0.87	-0.88
Knowles and Mckee 1987	Aqueous Cd	D. magna	Number of neonates/female	4.3	3.43	0.3	4	1.63	0.23	4	0.27	0.87	-5.9
Knowles and Mckee 1987	Aqueous Cd	D. magna	Number of neonates/female	0.4	4.95	0.18	4	5.4	1.2	4	0.86	0.87	0.46
Knowles and Mckee 1987	Aqueous Cd	D. magna	Number of neonates/female	0.8	4.95	0.18	4	4.1	1.18	4	0.84	0.87	-0.88
Knowles and Mckee 1987	Aqueous Cd	D. magna	Number of neonates/female	2.1	4.95	0.18	4	2.25	0.9	4	0.65	0.87	-3.62
Knowles and Mckee 1987	Aqueous Cd	D. magna	Number of neonates/female	4.3	4.95	0.18	4	0.55	0.13	4	0.15	0.87	-25.16
Bodar et al 1988	Aqueous Cd	D. magna	Number of neonates/female	0.5	3.3	0.38	15	4.11	0.71	15	0.57	0.97	1.39
Bodar et al 1988	Aqueous Cd	D. magna	Number of neonates/female	1	3.3	0.38	15	4.69	0.71	15	0.57	0.97	2.37
Bodar et al 1988	Aqueous Cd	D. magna	Number of neonates/female	5	3.3	0.38	15	4.3	1.18	15	0.87	0.97	1.11
Bodar et al 1988	Aqueous Cd	D. magna	Number of neonates/female	10	3.3	0.38	15	1.46	1.6	15	1.16	0.97	-1.54
Barata and Baird 2000	Aqueous Cd	D. magna	Number of neonates/female	0.4	1.25	0.15	10	1.05	0.2	10	0.18	0.96	-1.04
Barata and Baird 2000	Aqueous Cd	D. magna	Number of neonates/female	1	1.25	0.15	10	1.09	0.14	10	0.15	0.96	-1.02
Barata and Baird 2000	Aqueous Cd	D. magna	Number of neonates/female	2	1.25	0.15	10	0.8	0.38	10	0.29	0.96	-1.49
Barata and Baird 2000	Aqueous Cd	D. magna	Number of neonates/female	4.5	1.25	0.15	10	0.37	0.72	10	0.52	0.96	-1.6
Barata et al 2002	Aqueous Cd	M. macleayi	Number of neonates/female	0.5	1.11	1.95	150	0.88	0.73	150	1.47	1	-0.16
Barata et al 2002	Aqueous Cd	M. macleayi	Number of neonates/female	1	1.11	1.95	150	0.63	1.83	150	1.89	1	-0.25
Barata et al 2002	Aqueous Cd	M. macleayi	Number of neonates/female	2	1.11	1.95	150	0.83	9.5	150	6.86	1	-0.04
Barata et al 2002	Aqueous Cd	M. macleayi	Number of neonates/female	4	1.11	1.95	150	0.31	1.1	150	1.58	1	-0.5
Barata et al 2002	Aqueous Cd	M. macleayi	Number of neonates/female	0.5	1.97	2.9	150	1.56	1.71	150	2.38	1	-0.17
Barata et al 2002	Aqueous Cd	M. macleayi	Number of neonates/female	1	1.97	2.9	150	1.251	1.71	150	2.38	1	-0.3
Barata et al 2002	Aqueous Cd	M. macleayi	Number of neonates/female	2	1.97	2.9	150	1.47	2.03	150	2.5	1	-0.2
Barata et al 2002	Aqueous Cd	M. macleayi	Number of neonates/female	4	1.97	2.9	150	0.493	1.15	150	2.21	1	-0.67
Barata et al 2002	Aqueous Cd	M. macleayi	Number of neonates/female	0.5	2.57	2.44	150	1.822	1.95	150	2.21	1	-0.34
Barata et al 2002	Aqueous Cd	M. macleayi	Number of neonates/female	1	2.57	2.44	150	0.956	2.44	150	2.44	1	-0.66
Barata et al 2002	Aqueous Cd	M. macleayi	Number of neonates/female	2	2.57	2.44	150	1.922	6.12	150	4.66	1	-0.14
Barata et al 2002	Aqueous Cd	M. macleayi	Number of neonates/female	4	2.57	2.44	150	0.726	1.22	150	1.93	1	-0.95
Barata et al 2002	Aqueous Cd	M. macleayi	Number of neonates/female	0.5	2.26	1.95	150	1.433	3.6	150	2.9	1	-0.28
Barata et al 2002	Aqueous Cd	M. macleayi	Number of neonates/female	1	2.26	1.95	150	1.306	2.81	150	2.42	1	-0.39
Barata et al 2002	Aqueous Cd	M. macleayi	Number of neonates/female	2	2.26	1.95	150	1.38	1.1	150	1.58	1	-0.55
Barata et al 2002	Aqueous Cd	M. macleayi	Number of neonates/female	4	2.26	1.95	150	0.6	1.95	150	1.95	1	-0.85
Barata et al 2002	Aqueous Cd	M. macleayi	Number of neonates/female	0.5	0.83	1.95	150	0.96	1.34	150	1.67	1	0.08
Barata et al 2002	Aqueous Cd	M. macleayi	Number of neonates/female	1	0.83	1.95	150	0.974	1.46	150	1.72	1	0.08
Barata et al 2002	Aqueous Cd	M. macleayi	Number of neonates/female	2	0.83	1.95	150	0.81	4.65	150	3.57	1	-0.01
Barata et al 2002	Aqueous Cd	M. macleayi	Number of neonates/female	4	0.83	1.95	150	0.65	3.18	150	2.64	1	-0.07
Barata et al 2002	Aqueous Cd	M. macleayi	Number of neonates/female	0.5	1.28	3.54	150	1.43	5.26	150	4.48	1	0.03
Barata et al 2002	Aqueous Cd	M. macleayi	Number of neonates/female	1	1.28	3.54	150	1.11	3.18	150	3.36	1	-0.05
Barata et al 2002	Aqueous Cd	M. macleayi	Number of neonates/female	2	1.28	3.54	150	0.98	1.83	150	2.82	1	-0.11
Barata et al 2002	Aqueous Cd	M. macleayi	Number of neonates/female	4	1.28	3.54	150	0.67	2.81	150	3.2	1	-0.19
Barata et al 2002	Aqueous Cd	M. macleayi	Number of neonates/female	0.5	1.33	1.51	150	1.53	2.2	150	1.89	1	0.11
Barata et al 2002	Aqueous Cd	M. macleayi	Number of neonates/female	1	1.33	1.51	150	1.334	2.2	150	1.89	1	0
Barata et al 2002	Aqueous Cd	M. macleayi	Number of neonates/female	2	1.33	1.51	150	1.35	2.08	150	1.82	1	0.01
Barata et al 2002	Aqueous Cd	M. macleayi	Number of neonates/female	4	1.33	1.51	150	0.68	0.73	150	1.19	1	-0.55
Barata et al 2002	Aqueous Cd	M. macleayi	Number of neonates/female	0.5	2.35	1.1	150	2.07	3.6	150	2.66	1	-0.1
Barata et al 2002	Aqueous Cd	M. macleayi	Number of neonates/female	1	2.35	1.1	150	1.67	2.93	150	2.21	1	-0.31
Barata et al 2002	Aqueous Cd	M. macleayi	Number of neonates/female	2	2.35	1.1	150	1.19	4.03	150	2.95	1	-0.39
Barata et al 2002	Aqueous Cd	M. macleayi	Number of neonates/female	4	2.35	1.1	150	0.56	2.2	150	1.74	1	-1.03
Nadini et al 2004	Aqueous Cd	M. macrocopa	Number of neonates/female	40	3.63	2.06	4	3	0.62	4	1.52	0.87	-0.36
Sofyan et al 2007b	Aqueous Cd	C. dubia	Number of neonates/female	5.22	2.49	2.81	30	1.73	0.37	30	2.01	0.99	-0.38
Sofyan et al 2007b	Aqueous Cd	C. dubia	Number of neonates/female	10	2.49	2.81	30	0.96	1.05	30	2.12	0.99	-0.71
Sofyan et al 2007b	Aqueous Cd	C. dubia	Number of neonates/female	21	2.49	2.81	30	0.88	0.49	30	2.02	0.99	-0.79
Sofyan et al 2007b	Aqueous Cd	C. dubia	Number of neonates/female	42	2.49	2.81	30	0.86	0.73	30	2.05	0.99	-0.78
Wang et al 2009	Aqueous Cd	M. monogolica	Number of neonates/female	4.1	2.54	0.28	5	1.63	0.23	5	0.26	0.9	-3.24
Wang et al 2009	Aqueous Cd	M. monogolica	Number of neonates/female	12.9	2.54	0.28	5	1.36	0.57	5	0.45	0.9	-2.37
Wang et al 2009	Aqueous Cd	M. monogolica	Number of neonates/female	26.7	2.54	0.28	5	1.1	0.46	5	0.38	0.9	-3.41
Wang et al 2009	Aqueous Cd	M. monogolica	Number of neonates/female	47.1	2.54	0.28	5	0.58	0.27	5	0.28	0.9	-6.4
Wang et al 2009	Aqueous Cd	M. monogolica	Number of neonates/female	67.89	2.54	0.28	5	0.46	0.27	5	0.28	0.9	-6.8
Wang et al 2009	Aqueous Cd	M. monogolica	Number of neonates/female	91.6	2.54	0.28	5	0.32	0.09	5	0.21	0.9	-9.59
Wang et al 2009	Aqueous Cd	M. monogolica	Number of neonates/female	171.8	2.54	0.28	5	0.26	0.05	5	0.2	0.9	-10.2
Asselman et al 2013	Aqueous Cd	D. pulex	Number of neonates/female	0.5	1.983	0.134	3	1.098	0.172	3	0.15	0.8	-4.59
Asselman et al 2013	Aqueous Cd	D. pulex	Number of neonates/female	0.5	2.524	0.15	3	1.555	0.8	3	0.58	0.8	-1.35
Asselman et al 2013	Aqueous Cd	D. pulex	Number of neonates/female	0.5	3.837	0.64	3	2.525	0.78	3	0.71	0.8	-1.47
Coninck et al 2014	Aqueous Cd	D. pulex	Number of neonates/female	0.5	1.18	1.98	20	0.49	1.43	20	1.73	0.98	-0.39
Coninck et al 2014	Aqueous Cd	D. pulex	Number of neonates/female	0.5	3.33	4.69	20	2.75	2.5	20	3.76	0.98	-0.15
Sofyan et al 2007a	Dietary Cd	C. dubia	Number of neonates/female	0.02	3.26	0.3	30	3.2	0.19	30	0.25	0.99	-0.26
Sofyan et al 2007a	Dietary Cd	C. dubia	Number of neonates/female	0.16	3.26	0.3	30	3.13	0.29	30	0.29	0.99	-0.45
Sofyan et al 2007a	Dietary Cd	C. dubia	Number of neonates/female	0.33	3.26	0.3	30	2.99	0.2	30	0.25	0.99	-1.06
Sofyan et al 2007a	Dietary Cd	C. dubia	Number of neonates/female	0.56	3.26	0.3	30	2.59	1.09	30	0.8	0.99	-0.84
Sofyan et al 2007a	Dietary Cd	C. dubia	Number of neonates/female	3.11	3.26	0.3	30	1.39	1.04	30	0.76	0.99	-2.42
Sofyan et al 2007a	Dietary Cd	C. dubia	Number of neonates/female	5.6	3.26	0.3	30	0.66	1.04	30	0.76	0.99	-3.37
Sofyan et al 2007a	Dietary Cd	C. dubia	Number of neonates/female	0.16	2.38	1.55	30	2.94	1.48	30	1.52	0.99	-1.84
Sofyan et al 2007a	Dietary Cd	C. dubia	Number of neonates/female	0.4	2.38	1.55	30	3.13	0.8	30	1.23	0.99	-5.55
Sofyan et al 2007a	Dietary Cd	C. dubia	Number of neonates/female	0.7	2.38	1.55	30	2.32	0.3	30	1.11	0.99	-3.13
Sofyan et al 2007a	Dietary Cd	C. dubia	Number of neonates/female	3.3	2.38	1.55	30	2.25	1.48	30	1.52	0.99	-6.78
Sofyan et al 2007a	Dietary Cd	C. dubia	Number of neonates/female	5.6	2.38	1.55	30	0.73	1.55	30	1.55	0.99	-13.4
Sofyan et al 2007b	Dietary Cd	C. dubia	Number of neonates/female	5	3.25	0.26	30	2.54	0.47	30	0.38	0.99	0.36
Sofyan et al 2007b	Dietary Cd	C. dubia	Number of neonates/female	10	3.25	0.26	30	1.11	0.47	30	0.38	0.99	0.6
Sofyan et al 2007b	Dietary Cd	C. dubia	Number of neonates/female	20	3.25	0.26	30	0.56	1.17	30	0.85	0.99	-0.05
Sofyan et al 2007b	Dietary Cd	C. dubia	Number of neonates/female	40	3.25	0.26	30	0.57	0.48	30	0.39	0.99	-0.08
Sofyan et al 2007b	Dietary Cd	C. dubia	Number of neonates/female	80	3.25	0.26	30	0.56	0.09	30	0.2	0.99	-1.05
Sofyan et al 2006	Dietary Cd	C. dubia	Number of neonates/female	0.02	3.25	0.09	30	3.18	0.16	30	0.13	0.99	-0.48
Sofyan et al 2006	Dietary Cd	C. dubia	Number of neonates/female	0.16	3.25	0.09	30	3.1	0.19	30	0.15	0.99	-0.97
Sofyan et al 2006	Dietary Cd	C. dubia	Number of neonates/female	0.33	3.25	0.09	30	2.59	0.1	30	0.1	0.99	-6.7
Sofyan et al 2006	Dietary Cd	C. dubia	Number of neonates/female	0.56	3.25	0.09	30	2.56	0.43	30	0.31	0.99	-2.17
Sofyan et al 2006	Dietary Cd	C. dubia	Number of neonates/female	3.11	3.25	0.09	30	1.39	0.28	30	0.21	0.99	-8.8
Sofyan et al 2006	Dietary Cd	C. dubia	Number of neonates/female	5.6	3.25	0.09	30	0.65	0.35	30	0.26	0.99	-9.96
Geffard et al 2008	Dietary Cd	D. magna	Number of neonates/female	3.12	0.9	0.15	3	0.75	0.017	3	0.11	0.8	-1.12
Geffard et al 2008	Dietary Cd	D. magna	Number of neonates/female	6.25	0.9	0.15	3	0.76	0.07	3	0.12	0.8	-0.96
Geffard et al 2008	Dietary Cd	D. magna	Number of neonates/female	12.5	0.9	0.15	3	0.86	0.03	3	0.11	0.8	-0.3
Geffard et al 2008	Dietary Cd	D. magna	Number of neonates/female	25	0.9	0.15	3	0.73	0.05	3	0.11	0.8	-1.22
Geffard et al 2008	Dietary Cd	D. magna	Number of neonates/female	50	0.9	0.15	3	0.64	0.14	3	0.15	0.8	-1.43
Wang et al 2010	Dietary Cd	M. monogolica	Number of neonates/female	2.85	1.42	0.08	5	0.58	0.13	5	0.11	0.9	-7.16
Wang et al 2010	Dietary Cd	M. monogolica	Number of neonates/female	7.1	1.42	0.08	5	0.73	0.07	5	0.08	0.9	-8.23
Wang et al 2010	Dietary Cd	M. monogolica	Number of neonates/female	21.06	1.42	0.08	5	0.58	0.19	5	0.14	0.9	-5.25
Wang et al 2010	Dietary Cd	M. monogolica	Number of neonates/female	62.82	1.42	0.08	5	0.46	0.15	5	0.12	0.9	-7.16
Wang et al 2010	Dietary Cd	M. monogolica	Number of neonates/female	73.86	1.42	0.08	5	0.51	0.41	5	0.29	0.9	-2.78
Barata et al 2000	Aqueous Cd	D. magna	Age at maturity	0.125	5.998	1.07	20	0.125	1.36	20	1.22	0.98	-4.7
Barata et al 2000	Aqueous Cd	D. magna	Age at maturity	0.25	5.998	1.07	20	0.25	0.32	20	0.79	0.98	-7.13
Barata et al 2000	Aqueous Cd	D. magna	Age at maturity	0.5	5.998	1.07	20	0.5	0.54	20	0.85	0.98	-6.36
Barata et al 2000	Aqueous Cd	D. magna	Age at maturity	0.125	4.6	0.33	20	0.125	0.4	20	0.37	0.98	-11.96
Barata et al 2000	Aqueous Cd	D. magna	Age at maturity	0.25	4.6	0.33	20	0.25	0.34	20	0.34	0.98	-12.73
Barata et al 2000	Aqueous Cd	D. magna	Age at maturity	0.5	4.6	0.33	20	0.5	0.36	20	0.35	0.98	-11.64
Barata et al 2000	Aqueous Cd	D. magna	Age at maturity	0.125	4.54	1.6	20	0.125	1.8	20	1.7	0.98	-2.54
Barata et al 2000	Aqueous Cd	D. magna	Age at maturity	0.25	4.54	1.6	20	0.25	2.02	20	1.82	0.98	-2.31
Barata et al 2000	Aqueous Cd	D. magna	Age at maturity	0.5	4.54	1.6	20	0.5	1.61	20	1.61	0.98	-2.47
Barata et al 2002	Aqueous Cd	M. macleayi	Age at maturity	0.5	3.42	6.4	150	4.82	16.6	150	12.58	1	0.11
Barata et al 2002	Aqueous Cd	M. macleayi	Age at maturity	1	3.42	6.4	150	4.8	16.8	150	12.71	1	0.11
Barata et al 2002	Aqueous Cd	M. macleayi	Age at maturity	2	3.42	6.4	150	6.92	8.56	150	7.56	1	0.46
Barata et al 2002	Aqueous Cd	M. macleayi	Age at maturity	4	3.42	6.4	150	4.11	8.56	150	7.56	1	0.09
Barata et al 2002	Aqueous Cd	M. macleayi	Age at maturity	0.5	4.13	8.07	150	3.4	2.2	150	5.91	1	-0.12
Barata et al 2002	Aqueous Cd	M. macleayi	Age at maturity	1	4.13	8.07	150	4.41	7.9	150	7.99	1	0.03
Barata et al 2002	Aqueous Cd	M. macleayi	Age at maturity	2	4.13	8.07	150	4.8	2.08	150	5.89	1	0.11
Barata et al 2002	Aqueous Cd	M. macleayi	Age at maturity	4	4.13	8.07	150	4.11	16.7	150	13.12	1	0
Barata et al 2002	Aqueous Cd	M. macleayi	Age at maturity	0.5	4.12	8.07	150	4.12	1.83	150	5.85	1	0
Barata et al 2002	Aqueous Cd	M. macleayi	Age at maturity	1	4.12	8.07	150	3.5	1.71	150	5.83	1	-0.11
Barata et al 2002	Aqueous Cd	M. macleayi	Age at maturity	2	4.12	8.07	150	4.81	8.2	150	8.14	1	0.08
Barata et al 2002	Aqueous Cd	M. macleayi	Age at maturity	4	4.12	8.07	150	4.14	7.95	150	8.01	1	0
Barata et al 2002	Aqueous Cd	M. macleayi	Age at maturity	0.5	4.09	8.44	150	4.101	8.32	150	8.38	1	0
Barata et al 2002	Aqueous Cd	M. macleayi	Age at maturity	1	4.09	8.44	150	4.12	8.56	150	8.5	1	0
Barata et al 2002	Aqueous Cd	M. macleayi	Age at maturity	2	4.09	8.44	150	4.83	1.83	150	6.11	1	0.12
Barata et al 2002	Aqueous Cd	M. macleayi	Age at maturity	4	4.09	8.44	150	4.13	1.71	150	6.09	1	0.01
Barata et al 2002	Aqueous Cd	M. macleayi	Age at maturity	0.5	4.109	7.58	150	5.53	8.2	150	7.9	1	0.18
Barata et al 2002	Aqueous Cd	M. macleayi	Age at maturity	1	4.109	7.58	150	6.23	8.2	150	7.9	1	0.27
Barata et al 2002	Aqueous Cd	M. macleayi	Age at maturity	2	4.109	7.58	150	6.22	8.56	150	8.08	1	0.26
Barata et al 2002	Aqueous Cd	M. macleayi	Age at maturity	4	4.109	7.58	150	6.93	8.07	150	7.83	1	0.36
Barata et al 2002	Aqueous Cd	M. macleayi	Age at maturity	0.5	4.81	8.2	150	4.82	8.44	150	8.32	1	0
Barata et al 2002	Aqueous Cd	M. macleayi	Age at maturity	1	4.81	8.2	150	5.543	8.07	150	8.14	1	0.09
Barata et al 2002	Aqueous Cd	M. macleayi	Age at maturity	2	4.81	8.2	150	5.52	8.32	150	8.26	1	0.09
Barata et al 2002	Aqueous Cd	M. macleayi	Age at maturity	4	4.81	8.2	150	4.823	14.07	150	11.52	1	0
Barata et al 2002	Aqueous Cd	M. macleayi	Age at maturity	0.5	4.81	15.9	150	4.81	6.7	150	12.2	1	0
Barata et al 2002	Aqueous Cd	M. macleayi	Age at maturity	1	4.81	15.9	150	5.52	8.44	150	12.73	1	0.06
Barata et al 2002	Aqueous Cd	M. macleayi	Age at maturity	2	4.81	15.9	150	6.25	16.4	150	16.15	1	0.09
Barata et al 2002	Aqueous Cd	M. macleayi	Age at maturity	4	4.81	15.9	150	6.93	16.8	150	16.36	1	0.13
Barata et al 2002	Aqueous Cd	M. macleayi	Age at maturity	0.5	5.52	16.03	150	4.83	15.9	150	15.97	1	-0.04
Barata et al 2002	Aqueous Cd	M. macleayi	Age at maturity	1	5.52	16.03	150	5.53	15.3	150	15.67	1	0
Barata et al 2002	Aqueous Cd	M. macleayi	Age at maturity	2	5.52	16.03	150	5.54	15.66	150	15.85	1	0
Barata et al 2002	Aqueous Cd	M. macleayi	Age at maturity	4	5.52	16.03	150	6.23	16.4	150	16.22	1	0.04
van Leeuwen et al 1985	Aqueous Cd	M. macleayi	Somatic growth rate	0.32	4.29	0.28	5	4.19	0.2	5	0.24	0.9	-0.37
van Leeuwen et al 1985	Aqueous Cd	M. macleayi	Somatic growth rate	1	4.29	0.28	5	4.19	0.18	5	0.24	0.9	-0.38
van Leeuwen et al 1985	Aqueous Cd	M. macleayi	Somatic growth rate	3.2	4.29	0.28	5	4.15	0.2	5	0.24	0.9	-0.52
van Leeuwen et al 1985	Aqueous Cd	M. macleayi	Somatic growth rate	10	4.29	0.28	5	3.98	0.51	5	0.41	0.9	-0.68
van Leeuwen et al 1985	Aqueous Cd	M. macleayi	Somatic growth rate	32	4.29	0.28	5	NA	NA	5	NA	0.9	NA
Barata et al 2002	Aqueous Cd	M. macleayi	Somatic growth rate	0.5	1.08	1.1	150	1.1	0.49	150	0.85	1	0.02
Barata et al 2002	Aqueous Cd	M. macleayi	Somatic growth rate	1	1.08	1.1	150	0.92	1.22	150	1.16	1	-0.14
Barata et al 2002	Aqueous Cd	M. macleayi	Somatic growth rate	2	1.08	1.1	150	0.97	0.49	150	0.85	1	-0.13
Barata et al 2002	Aqueous Cd	M. macleayi	Somatic growth rate	4	1.08	1.1	150	0.498	1.1	150	1.1	1	-0.53
Barata et al 2002	Aqueous Cd	M. macleayi	Somatic growth rate	0.5	1.47	0.98	150	1.29	0.73	150	0.86	1	-0.21
Barata et al 2002	Aqueous Cd	M. macleayi	Somatic growth rate	1	1.47	0.98	150	1.18	0.76	150	0.88	1	-0.33
Barata et al 2002	Aqueous Cd	M. macleayi	Somatic growth rate	2	1.47	0.98	150	1.143	0.61	150	0.82	1	-0.4
Barata et al 2002	Aqueous Cd	M. macleayi	Somatic growth rate	4	1.47	0.98	150	0.755	0.95	150	0.97	1	-0.74
Barata et al 2002	Aqueous Cd	M. macleayi	Somatic growth rate	0.5	1.5	0.68	150	1.292	1.15	150	0.94	1	-0.22
Barata et al 2002	Aqueous Cd	M. macleayi	Somatic growth rate	1	1.5	0.68	150	1.245	1.13	150	0.93	1	-0.27
Barata et al 2002	Aqueous Cd	M. macleayi	Somatic growth rate	2	1.5	0.68	150	1.195	0.73	150	0.71	1	-0.43
Barata et al 2002	Aqueous Cd	M. macleayi	Somatic growth rate	4	1.5	0.68	150	0.77	1.5	150	1.16	1	-0.63
Barata et al 2002	Aqueous Cd	M. macleayi	Somatic growth rate	0.5	1.72	1.2	150	1.3	1.5	150	1.36	1	-0.31
Barata et al 2002	Aqueous Cd	M. macleayi	Somatic growth rate	1	1.72	1.2	150	0.97	1.5	150	1.36	1	-0.55
Barata et al 2002	Aqueous Cd	M. macleayi	Somatic growth rate	2	1.72	1.2	150	1.08	0.9	150	1.06	1	-0.6
Barata et al 2002	Aqueous Cd	M. macleayi	Somatic growth rate	4	1.72	1.2	150	0.918	1.1	150	1.15	1	-0.69
Barata et al 2002	Aqueous Cd	M. macleayi	Somatic growth rate	0.5	0.68	1.1	150	0.7	10.28	150	7.31	1	0
Barata et al 2002	Aqueous Cd	M. macleayi	Somatic growth rate	1	0.68	1.1	150	0.45	0.98	150	1.04	1	-0.22
Barata et al 2002	Aqueous Cd	M. macleayi	Somatic growth rate	2	0.68	1.1	150	0.65	1.71	150	1.44	1	-0.02
Barata et al 2002	Aqueous Cd	M. macleayi	Somatic growth rate	4	0.68	1.1	150	0.33	1.34	150	1.23	1	-0.28
Barata et al 2002	Aqueous Cd	M. macleayi	Somatic growth rate	0.5	0.89	1.5	150	0.856	1.83	150	1.67	1	-0.02
Barata et al 2002	Aqueous Cd	M. macleayi	Somatic growth rate	1	0.89	1.5	150	0.809	1.5	150	1.5	1	-0.05
Barata et al 2002	Aqueous Cd	M. macleayi	Somatic growth rate	2	0.89	1.5	150	0.724	0.98	150	1.27	1	-0.13
Barata et al 2002	Aqueous Cd	M. macleayi	Somatic growth rate	4	0.89	1.5	150	0.34	2.2	150	1.88	1	-0.29
Barata et al 2002	Aqueous Cd	M. macleayi	Somatic growth rate	0.5	1.08	1.5	150	0.93	1.34	150	1.42	1	-0.11
Barata et al 2002	Aqueous Cd	M. macleayi	Somatic growth rate	1	1.08	1.5	150	0.95	0.98	150	1.27	1	-0.1
Barata et al 2002	Aqueous Cd	M. macleayi	Somatic growth rate	2	1.08	1.5	150	0.89	1.1	150	1.32	1	-0.14
Barata et al 2002	Aqueous Cd	M. macleayi	Somatic growth rate	4	1.08	1.5	150	0.54	1.5	150	1.5	1	-0.36
Barata et al 2002	Aqueous Cd	M. macleayi	Somatic growth rate	0.5	1.28	1.83	150	1.25	1.6	150	1.72	1	-0.02
Barata et al 2002	Aqueous Cd	M. macleayi	Somatic growth rate	1	1.28	1.83	150	1.15	0.93	150	1.45	1	-0.09
Barata et al 2002	Aqueous Cd	M. macleayi	Somatic growth rate	2	1.28	1.83	150	0.706	1.64	150	1.74	1	-0.33
Barata et al 2002	Aqueous Cd	M. macleayi	Somatic growth rate	4	1.28	1.83	150	0.422	1.61	150	1.72	1	-0.5
Shaw et al 2007	Aqueous Cd	D. pulex	Somatic growth rate	0.25	2.9	0.34	10	2.54	0.316	10	0.33	0.96	-1.05
Shaw et al 2007	Aqueous Cd	D. pulex	Somatic growth rate	0.5	2.9	0.34	10	2.41	0.38	10	0.36	0.96	-1.3
Shaw et al 2007	Aqueous Cd	D. pulex	Somatic growth rate	1	2.9	0.34	10	2.26	0.5	10	0.43	0.96	-1.43
Shaw et al 2007	Aqueous Cd	D. pulex	Somatic growth rate	1.75	2.9	0.34	10	2.16	0.38	10	0.36	0.96	-1.97
Shaw et al 2007	Aqueous Cd	D. pulex	Somatic growth rate	2.5	2.9	0.34	10	2.04	0.44	10	0.39	0.96	-2.09
Coninck et al 2014	Aqueous Cd	D. pulex	Somatic growth rate	0.5	0.075	30.8	20	0.066	27.4	20	29.15	0.98	0
Coninck et al 2014	Aqueous Cd	D. pulex	Somatic growth rate	0.5	0.098	25.6	20	0.092	14.8	20	20.91	0.98	0
